# Supplementary material for: Differences in Ct Values in qPCR Tests for the Diagnosis of Mpox: Results of a Cross-Sectional Study
Source: Microorganisms. 2025 Jun 11;13(6):1355. doi: 10.3390/microorganisms13061355 (PMC12196091; doi:10.3390/microorganisms13061355)
Supplement: Supplementary file 1 [file microorganisms-13-01355-s001.zip]

Archive with 1 entries (1 files):
- microorganisms-3592596-supplementary.xlsx
