# Supplementary material for: Differences in Ct Values in qPCR Tests for the Diagnosis of Mpox: Results of a Cross-Sectional Study
Source: Microorganisms. 2025 Jun 11;13(6):1355. doi: 10.3390/microorganisms13061355 (PMC12196091; doi:10.3390/microorganisms13061355)
Supplement: Supplementary file 1 [file microorganisms-13-01355-s001.zip › microorganisms-3592596-supplementary.xlsx]

## Sheet: SM 1
	A QuantStudio 5 real-time PCR system configured with a step program was used to amplify nucleic acids by PCR.
	Stage 1		Stage 2		Stage 3
	Incubation	Activation	Alignment, hybridization	Extension, fluorescence emission	Cooling
	1X 50 °C	1X 95 °C	45X 95 °C	45X 62 °C	1X 4 °C
	2 minutes	6 minutes	15 sec	30 sec	∞

## Sheet: SM 2
	Mean and standard deviation values ​​of Ct, Ct Rp, ∆CT and 2−∆∆CT by group.
	Sample site	Fold increase	Ct (mean)	CT delta (mean)	Ct delta delta (mean)	Fold increase	Ct (SD)	Ct RP (mean)	Ct RP (SD)
	Pustules	3.13	24.21	-0.69	-1.65	3.13	5.26	24.91	2.9
	Biopsy	2.42	24.03	-0.32	-1.28	2.42	24.03	24.35
	Vesicles	1.64	25.48	0.24	-0.72	1.64	5.75	25.24	3.05
	Scab	1	23.31	0.96	0	1	6.58	24.33	3.45
	Pharygeal	0.006	33.36	8.33	7.37	0.006	6.39	25.03	2.33
	Unknown	0.009	35.41	7.7	6.74	0.009	35.41	27.71
	Sex	Fold increase	Ct (mean)	CT delta (mean)	Ct delta delta (mean)	Fold increase	Ct (SD)	Ct RP (mean)	Ct RP (SD)
	Female	1	30.7897	4.544	0.004	1	7.73322	26.1589	4.14232
	Male	26.5	24.5605	-0.191938	-4.73594	26.5	5.52774	24.7509	2.92905
	Attention	Fold increase	Ct (mean)	CT delta (mean)	Ct delta delta (mean)	Fold increase	Ct (SD)	Ct RP (mean)	Ct RP (SD)
	Ambulatory	1	25.0872	0.172398	0.00239837	1	5.90242	24.9093	3.02535
	Hospitalized	1.8	23.0918	-0.673929	-0.846327	1.8	5.70203	23.7657	3.22627
	SD: Estándar desviation.
